# Supplementary material for: BDNF and IL-33 Dynamics in an Ultrasound Stress Model of Fibromyalgia-like Phenotypes
Source: Int J Mol Sci. 2026 Apr 30;27(9):4051. doi: 10.3390/ijms27094051 (PMC13163552; doi:10.3390/ijms27094051)
Supplement: Supplementary file 1 [file ijms-27-04051-s001.zip]

Archive with 1 entries (1 files):
- ijms-4239510-supplementary.pdf
